# Supplementary material for: Sesquiterpene Lactones Containing an α-Methylene-γ-Lactone Moiety Selectively Down-Regulate the Expression of Tumor Necrosis Factor Receptor 1 by Promoting Its Ectodomain Shedding in Human Lung Adenocarcinoma A549 Cells
Source: Molecules. 2024 Apr 19;29(8):1866. doi: 10.3390/molecules29081866 (PMC11053566; doi:10.3390/molecules29081866)
Supplement: Supplementary file 1 [file molecules-29-01866-s001.zip]

Archive with 1 entries (1 files):
- molecules-2947077-supplementary.pdf
